# Supplementary material for: The Impact of Mitochondrial Fission-Stimulated ROS Production on Pro-Apoptotic Chemotherapy
Source: Biology (Basel). 2021 Jan 6;10(1):33. doi: 10.3390/biology10010033 (PMC7825353; doi:10.3390/biology10010033)
Supplement: Supplementary file 1 [file biology-10-00033-s001.zip]

Archive with 1 entries (1 files):
- biology-1003210-supplementary.avi
